# Supplementary material for: Vaccine Strategies to Improve Anti-cancer Cellular Immune Responses
Source: Front Immunol. 2019 Jan 22;10:8. doi: 10.3389/fimmu.2019.00008 (PMC6349827; doi:10.3389/fimmu.2019.00008)
Supplement: Supplementary file 1 [file Table_1.XLSX]

## Sheet: Current adjuvants
Supplementary table
Clinical trials that are active at this time of writing or are scheduled for activation in the near future, in which tumor antigen-specific vaccines are combined with different classes of adjuvants, as discussed in the text. No vaccine trials combining with a STING agonist have been reported yet.
TLR-specific adjuvants
Clinical trial I.D.	Study title	Interventions	Study phase
NCT02320305	MART-1 Antigen With or Without TLR4 Agonist GLA-SE in Treating Patients With Stage II-IV Melanoma That Has Been Removed by Surgery	Biological: MART-1 Antigen|Drug: TLR4 Agonist GLA-SE|Other: Laboratory Biomarker Analysis	N/A
NCT02126579	Phase I/II Trial of a Long Peptide Vaccine (LPV7) Plus TLR Agonists	Biological: Peptide Vaccine (LPV7) + Tetanus peptide|Other: PolyICLC|Other: Resiquimod|Other: IFA	Phase 1/2
NCT01976585	In Situ Vaccine for Low-Grade Lymphoma: Combination of Intratumoral Flt3L and Poly-ICLC With Low-Dose Radiotherapy	Drug: rhuFlt3L/CDX-301|Drug: Poly-ICLC	Phase 1/2
NCT01204684	Dendritic Cell Vaccine for Patients With Brain Tumors	Biological: autologous tumor lysate-pulsed DC vaccination|Biological: Tumor lysate-pulsed DC vaccination+0.2% resiquimod|Biological: Tumor-lysate pulsed DC vaccination +adjuvant polyICLC	Phase 2
NCT00960752	Tumor and Vaccine Site With a Toll Like Receptor (TLR) Agonist	Drug: gp100|Drug: R848 gel|Drug: MAGE-3	Phase 2
NCT02364492	A Phase I Study of a Therapeutic Vaccine Candidate in Patients With Localized Breast Cancer at High-Risk of Relapse	Drug: MAG-TN3 + AS15	Phase 1
NCT00788164	Vaccine Therapy With or Without Imiquimod in Treating Patients With Grade 3 Cervical Intraepithelial Neoplasia	Biological: TA-HPV|Biological: pNGVL4a-Sig/E7(detox)/HSP70 DNA vaccine|Drug: imiquimod	Phase 1
NCT02754362	A Toll-like Receptor Agonist as an Adjuvant to Tumor Associated Antigens (TAA) Mixed With Montanide ISA-51 VG With Bevacizumab for Patients With Recurrent Glioblastoma	Drug: Bevacizumab|Biological: Peptide Vaccine|Drug: Poly-ICLC as immune adjuvant|Drug: Keyhole limpet hemocyanin (KLH)	Phase 2
NCT02320305	MART-1 Antigen With or Without TLR4 Agonist GLA-SE in Treating Patients With Stage II-IV Melanoma That Has Been Removed by Surgery	Biological: MART-1 Antigen|Drug: TLR4 Agonist GLA-SE|Other: Laboratory Biomarker Analysis	N/A
NCT01312389	A Clinical Trial of Autologous Oxidized Tumor Cell Lysate Vaccine For Recurrent Ovarian, Fallopian Tube or Primary Peritoneal Cancer	Biological: OC-L/Montanide ISA 51 VG|Biological: Ampligen|Biological: Prevnar	Phase 1/2
NCT00960752	Tumor and Vaccine Site With a Toll Like Receptor (TLR) Agonist	Drug: gp100|Drug: R848 gel|Drug: MAGE-3	Phase 2
Saponin-based adjuvants
Clinical trial I.D.	Study title	Interventions	Study phase
NCT00470574	Vaccine Therapy and QS21 in Treating Patients With Metastatic Breast Cancer	Biological: QS21|Biological: sialyl Lewis¬™-keyhole limpet hemocyanin conjugate vaccine|Other: immunoenzyme technique|Other: immunologic technique|Other: laboratory biomarker analysis	N/A
NCT02992977	Safety and Tolerability Study of AutoSynVax Vaccine in Subjects With Advanced Cancer	Biological: AutoSynVax vaccine	Phase 1
NCT00911560	Bivalent Vaccine With Escalating Doses of the Immunological Adjuvant OPT-821, in Combination With Oral beta-glucan for High-Risk Neuroblastoma	Biological: adjuvant OPT-821 in a vaccine containing two antigens (GD2L and GD3L) covalently linked to KLH	Phase 1/2
GM-CSF-containing vaccines
Clinical trial I.D.	Study title	Interventions	Study phase
NCT03615404	Cytomegalovirus (CMV) RNA-Pulsed Dendritic Cells for Pediatric Patients With Newly Diagnosed Glioblastoma, Recurrent Malignant Glioma or Recurrent Medulloblastoma	Biological: CMV-DCs with GM-CSF|Biological: Td (tetanus toxoid)	Phase 1
NCT03538314	Phase I of UV1 Vaccine With Pembrolizumab	Drug: UV1/GM-CSF	Phase 1
NCT03396575	Brain Stem Gliomas Treated With Adoptive Cellular Therapy During Focal Radiotherapy Recovery Alone or With Dose-intensified Temozolomide (Phase I)	Biological: TTRNA-DC vaccines with GM-CSF|Biological: TTRNA-xALT|Drug: Cyclophosphamide + Fludarabine Lymphodepletive Conditioning|Drug: Dose-Intensified TMZ|Drug: Td vaccine|Biological: Autologous Hematopoietic Stem Cells (HSC)	Phase 1
NCT03334305	Adoptive Cellular Therapy in Pediatric Patients With High-grade Gliomas	Biological: TTRNA-DC vaccines with GM-CSF|Drug: Dose-intensified TMZ|Biological: Autologous Hematopoietic Stem cells (HSCs)|Biological: TTRNA-xALT|Drug: Td vaccine	Phase 1
NCT03012100	Multi-epitope Folate Receptor Alpha Peptide Vaccine, Sargramostim, and Cyclophosphamide in Treating Patients With Triple Negative Breast Cancer	Drug: Cyclophosphamide|Other: Laboratory Biomarker Analysis|Biological: Multi-epitope Folate Receptor Alpha Peptide Vaccine|Other: Placebo|Biological: Sargramostim	Phase 2
NCT02981524	Phase 2 Study of GVAX (With CY) and Pembrolizumab in MMR-p Advanced Colorectal Cancer	Drug: CY|Biological: GVAX|Drug: Pembrolizumab	Phase 2
NCT02978222	Folate Receptor Alpha Peptide Vaccine With GM-CSF Versus GM-CSF Alone in Patients With Platinum Sensitive Ovarian Cancer	Biological: FRŒ± peptide plus Adjuvant (GM-CSF)|Drug: Adjuvant (GM-CSF) Alone	Phase 2
NCT02873819	Safety and Efficacy Study of GL-0817 (With Cyclophosphamide) for the Prevention of Recurrence of Squamous Cell Carcinoma of the Oral Cavity	Drug: GL-0817|Drug: Hiltonol|Drug: Sargramostim|Drug: cyclophosphamide|Drug: Placebo	Phase 2
NCT02780401	Vaccine Therapy in Preventing Cancer Recurrence in Patients With Non-Metastatic, Node Positive, HER2 Negative Breast Cancer That is in Remission	Other: Laboratory Biomarker Analysis|Biological: pUMVC3-IGFBP2-HER2-IGF1R Plasmid DNA Vaccine|Biological: Sargramostim	Phase 1
NCT02754362	A Toll-like Receptor Agonist as an Adjuvant to Tumor Associated Antigens (TAA) Mixed With Montanide ISA-51 VG With Bevacizumab for Patients With Recurrent Glioblastoma	Drug: Bevacizumab|Biological: Peptide Vaccine|Drug: Poly-ICLC as immune adjuvant|Drug: Keyhole limpet hemocyanin (KLH)	Phase 2
NCT02648282	Study With CY, Pembrolizumab, GVAX, and SBRT in Patients With Locally Advanced Pancreatic Cancer	Drug: Cyclophosphamide|Drug: GVAX|Drug: Pembrolizumab|Radiation: SBRT	Phase 2
NCT02636582	Nelipepimut-S Plus GM-CSF Vaccine Therapy in Treating Patients With Breast Cancer	Other: Laboratory Biomarker Analysis|Drug: Nelipepimut-S Plus GM-CSF Vaccine|Biological: Sargramostim	Phase 2
NCT02593227	Folate Receptor Alpha Peptide Vaccine With GM-CSF in Patients With Triple Negative Breast Cancer	Biological: Low dose FRŒ± vaccine|Drug: Cyclophosphamide|Biological: High dose FRŒ± vaccine	Phase 2
NCT02465268	Vaccine Therapy for the Treatment of Newly Diagnosed Glioblastoma Multiforme	Biological: pp65-shLAMP DC with GM-CSF|Biological: unpulsed PBMC and saline|Drug: Td|Drug: Saline|Drug: pp65-flLAMP DC with GM-CSF	Phase 2
NCT02455557	SurVaxM Vaccine Therapy and Temozolomide in Treating Patients With Newly Diagnosed Glioblastoma	Other: Laboratory Biomarker Analysis|Drug: Montanide ISA 51 VG|Biological: Sargramostim|Biological: SVN53-67/M57-KLH Peptide Vaccine|Drug: Temozolomide	Phase 2
NCT02452307	Peptide-specific Vaccination in HLA-A*02 Positive Patients With Biochemical Recurrence After Radical Prostatectomy	Biological: Peptide vaccine|Drug: Montanide ISA-51|Drug: Granulocyte macrophage colony stimulating factor (GM-CSF)|Drug: Imiquimod|Drug: mRNA|Drug: Protamin|Procedure: local hyperthermia	Phase 1/2
NCT02451982	Neoadjuvant/Adjuvant GVAX Pancreas Vaccine (With CY) With or Without Nivolumab Trial for Surgically Resectable Pancreatic Cancer	Drug: Cyclophosphamide|Biological: GVAX pancreatic cancer|Drug: Nivolumab	Phase 1/2
NCT02429440	Adjuvant Antigen Specific Immunotherapy in Patients With Advanced Renal Cell Carcinoma Using Tumor Associated Peptides	Biological: peptide vaccine|Drug: Granulocyte Macrophage Colony Stimulating Factor|Drug: Montanide ISA-51	Phase 1/2
NCT02411786	A Phase I Study of a DNA Vaccine Encoding Androgen Receptor Ligand-Binding Domain (AR LBD) +/-GMCSF	Biological: pTVG-AR|Biological: gm-csf	Phase 1
NCT02320305	MART-1 Antigen With or Without TLR4 Agonist GLA-SE in Treating Patients With Stage II-IV Melanoma That Has Been Removed by Surgery	Biological: MART-1 Antigen|Drug: TLR4 Agonist GLA-SE|Other: Laboratory Biomarker Analysis	N/A
NCT02297698	Phase II Trial of Combination Immunotherapy With NeuVax and Trastuzumab in High-risk HER2+ Breast Cancer Patients	Biological: NeuVax vaccine|Drug: Trastuzumab|Drug: GM-CSF	Phase 2
NCT02275416	Safety of UV1 Vaccination in Combination With Ipilimumab in Patients With Unresectable or Metastatic Malignant Melanoma	Drug: Ipilimumab|Biological: UV1 vaccine|Biological: GM-CSF	Phase 1/2
NCT02058680	Phase 1A/1B Study of PSA/IL-2/GM-CSF Vaccine for Recurrent Prostate Cancer in Hormone Naive and Hormone Independent Patients	Biological: PSA/IL-2/GM-CSF	Phase 1
NCT01966289	SGI-110 in Combination With an Allogeneic Colon Cancer Cell Vaccine (GVAX) and Cyclophosphamide (CY) in Metastatic Colorectal Cancer (mCRC)	Drug: CY|Biological: GVAX|Drug: SGI-110	Phase 1
NCT01952730	GVAX for Colorectal Cancer	Biological: GVAX	Phase 1
NCT01890980	Phase II Study of Adjuvant WT-1 Analog Peptide Vaccine in MPM Patients After MSK10-134	Biological: WT-1-vaccine Montanide + GM-CSF|Biological: Montanide adjuvant + GM-CSF	Phase 2
NCT01789099	A Phase I/IIa Study of UV1 Vaccination in Patients With Non Small Cell Lung Cancer.	Biological: UV1 synthetic peptide vaccine and GM-CSF	Phase 1/2
NCT01784913	A Phase I/IIa Study of UV1 Vaccine in Patients With Prostate Cancer	Biological: UV1 synthetic peptide vaccine and GM-CSF	Phase 1/2
NCT01595321	Pancreatic Tumor Cell Vaccine (GVAX), Low Dose Cyclophosphamide, Fractionated Stereotactic Body Radiation Therapy (SBRT), and FOLFIRINOX Chemotherapy in Patients With Resected Adenocarcinoma of the Pancreas	Drug: Cyclophosphamide|Biological: PANC 10.05 pcDNA-1/GM-Neo and PANC 6.03 pcDNA-1/GM-Neo vaccine|Radiation: Stereotactic Body Radiation (SBRT)|Drug: FOLFIRINOX	N/A
NCT01570036	Combination Immunotherapy With Herceptin and the HER2 Vaccine NeuVax	Drug: Herceptin|Drug: NeuVax vaccine|Drug: GM-CSF	Phase 2
NCT01536054	Sirolimus and Vaccine Therapy in Treating Patients With Stage II-IV Ovarian Epithelial, Fallopian Tube, or Primary Peritoneal Cavity Cancer	Biological: ALVAC(2)-NY-ESO-1 (M)/TRICOM vaccine|Drug: sirolimus|Other: laboratory biomarker analysis|Biological: sargramostim	Phase 1
NCT01341652	Phase II PAP Plus GM-CSF Versus GM-CSF Alone for Non-metastatic Prostate Cancer	Biological: pTVG-HP|Biological: rhGM-CSF	Phase 2
NCT01312389	A Clinical Trial of Autologous Oxidized Tumor Cell Lysate Vaccine For Recurrent Ovarian, Fallopian Tube or Primary Peritoneal Cancer	Biological: OC-L/Montanide ISA 51 VG|Biological: Ampligen|Biological: Prevnar	Phase 1/2
NCT01204684	Dendritic Cell Vaccine for Patients With Brain Tumors	Biological: autologous tumor lysate-pulsed DC vaccination|Biological: Tumor lysate-pulsed DC vaccination+0.2% resiquimod|Biological: Tumor-lysate pulsed DC vaccination +adjuvant polyICLC	Phase 2
NCT01061840	Trial of Bi-shRNA-furin and Granulocyte Macrophage Colony Stimulating Factor (GMCSF) Augmented Autologous Tumor Cell Vaccine for Advanced Cancer	Biological: Vigil‚Ñ¢	Phase 1
NCT01045460	Trial of Activated Marrow Infiltrating Lymphocytes Alone or in Conjunction With an Allogeneic Granulocyte Macrophage Colony-stimulating Factor (GM-CSF)-Based Myeloma Cellular Vaccine in the Autologous Transplant Setting in Multiple Myeloma	Biological: aMILs|Biological: Allogeneic Myeloma Vaccine	Phase 2
NCT00960752	Tumor and Vaccine Site With a Toll Like Receptor (TLR) Agonist	Drug: gp100|Drug: R848 gel|Drug: MAGE-3	Phase 2
NCT00880464	Autologous Vaccination With Lethally Irradiated, Autologous Breast Cancer Cells Engineered to Secrete GM-CSF in Women With Operable Breast Cancer	Biological: Autologous, Lethally Irradiated Breast Cancer Cells	Phase 1/2
NCT00849121	Two-Arm Study of a DNA Vaccine Encoding Prostatic Acid Phosphatase (PAP) in Patients With Non-Metastatic Castrate-Resistant Prostate Cancer	Biological: pTVG-HP with rhGM-CSF	Phase 2
NCT00799110	Vaccination of Patients With Ovarian Cancer With Dendritic Cell/Tumor Fusions With Granulocyte Macrophage Colony-stimulating Factor (GM-CSF) and Imiquimod	Drug: GM-CSF|Biological: Dendritic Cell/Tumor Fusion Vaccine|Drug: imiquimod	Phase 2
NCT00684294	Phase I Trial of TGFB2-Antisense-GMCSF Gene Modified Autologous Tumor Cell (TAG) Vaccine for Advanced Cancer	Biological: TGFŒ≤2 Antisense-GMCSF Gene Modified Autologous Tumor Cell (TAG) Vaccine	Phase 1
NCT00669734	Vaccine Therapy and Sargramostim in Treating Patients With Pancreas Cancer That Cannot Be Removed By Surgery	Biological: Falimarev|Biological: Inalimarev|Other: Laboratory Biomarker Analysis|Biological: Sargramostim	Phase 1
NCT00458536	Vaccination of Patients With Renal Cell Cancer With Dendritic Cell Tumor Fusions and GM-CSF	Biological: Dendritic Cell Tumor Fusion Vaccine|Drug: Granulocyte Macrophage Colony Stimulating Factor (GM-CSF)	Phase 1/2
NCT00436254	Vaccine Therapy With Sargramostim (GM-CSF) in Treating Patients With Her-2 Positive Stage III-IV Breast Cancer or Ovarian Cancer	Biological: pNGVL3-hICD vaccine|Biological: sargramostim|Other: flow cytometry|Other: immunologic technique|Other: immunoenzyme technique|Genetic: protein expression analysis|Procedure: biopsy	Phase 1
NCT00389610	Vaccine Therapy in Treating Patients With Pancreatic Cancer That Has Been Removed by Surgery	Biological: allogenic GM-CSF plasmid-transfected pancreatic tumor cell vaccine	Phase 2
NCT00317603	Vaccination With Autologous Breast Cancer Cells Engineered to Secrete Granulocyte-Macrophage Colony-Stimulating Factor (GM-CSF) in Metastatic Breast Cancer Patients	Biological: Autologous, Lethally Irradiated Breast Cancer Cells	Phase 1
NCT00266110	Vaccine Therapy, Trastuzumab, and Vinorelbine in Treating Patients With Locally Recurrent or Metastatic Breast Cancer	Biological: sargramostim|Biological: therapeutic autologous dendritic cells|Biological: trastuzumab|Drug: vinorelbine ditartrate	Phase 2
NCT00258687	Vaccine Trial for Clear Cell Sarcoma, Pediatric Renal Cell Carcinoma, Alveolar Soft Part Sarcoma and Children With Stage IV Melanoma	Biological: GVAX	Phase 1
Heat shock protein-containing vaccines
Clinical trial I.D.	Study title	Interventions	Study phase
NCT02133079	Immunotherapy of Tumor With Autologous Tumor Derived Heat Shock Protein gp96	Biological: autologous gp96 vaccination	Phase 1/2
NCT01814813	Vaccine Therapy With Bevacizumab Versus Bevacizumab Alone in Treating Patients With Recurrent Glioblastoma Multiforme That Can Be Removed by Surgery	Biological: HSPPC-96|Drug: bevacizumab	Phase 2
NCT02722512	Trial of Heat Shock Protein Peptide Complex-96 (HSPPC-96) Vaccine	Biological: Heat Shock Protein Peptide Complex-96 (HSPPC-96)|Procedure: Tumor Resection|Radiation: Radiation	Phase 1
NCT03018288	Radiation Therapy Plus Temozolomide and Pembrolizumab With and Without HSPPC-96 in Newly Diagnosed Glioblastoma (GBM)	Drug: Pembrolizumab|Biological: HSPPC-96|Drug: Temozolomide|Other: Placebo|Radiation: radiation treatment	Phase 2
